# Supplementary material for: ﻿Plectranthiasraki (Teleostei, Serranidae), a new species of perchlet from mesophotic coral ecosystems of the Maldives
Source: Zookeys. 2025 Jan 16;1223:333–44. doi: 10.3897/zookeys.1223.135292 (PMC11758360; doi:10.3897/zookeys.1223.135292)
Supplement: XML Treatment for Plectranthias raki [file zookeys.1223.135292-treatment1.xml]

<!DOCTYPE tp:taxon-treatment
  PUBLIC "-//TaxonX//DTD Taxonomic Treatment Publishing DTD v0 20100105//EN" "tax-treatment-NSO.dtd">
<tp:taxon-treatment xmlns:tp="http://www.plazi.org/taxpub"><tp:treatment-meta><kwd-group><label>Taxon classification</label><kwd>
                <named-content content-type="kingdom">Animalia</named-content>
              </kwd><kwd>
                <named-content content-type="order">Perciformes</named-content>
              </kwd><kwd>
                <named-content content-type="family">Serranidae</named-content>
              </kwd></kwd-group><mixed-citation publication-type="journal"><person-group><name><surname>Shepherd</surname><given-names>Bart</given-names></name><name><surname>Pinheiro</surname><given-names>Hudson T.</given-names></name><name><surname>Najeeb</surname><given-names>Ahmed</given-names></name><name><surname>Rocha</surname><given-names>Claudia R.</given-names></name><name><surname>Rocha</surname><given-names>Luiz A.</given-names></name></person-group><article-title>﻿<italic><tp:taxon-name><tp:taxon-name-part taxon-name-part-type="genus" reg="Plectranthias">Plectranthias</tp:taxon-name-part><tp:taxon-name-part taxon-name-part-type="species" reg="raki">raki</tp:taxon-name-part></tp:taxon-name></italic> (<tp:taxon-name><tp:taxon-name-part taxon-name-part-type="subclass">Teleostei</tp:taxon-name-part></tp:taxon-name>, <tp:taxon-name><tp:taxon-name-part taxon-name-part-type="family">Serranidae</tp:taxon-name-part></tp:taxon-name>), a new species of perchlet from mesophotic coral ecosystems of the Maldives</article-title><source>Zookeys</source><day>16</day><month>01</month><year>2025</year><volume>1223</volume><fpage>333</fpage><lpage>344</lpage><pub-id pub-id-type="doi">10.3897/zookeys.1223.135292</pub-id></mixed-citation></tp:treatment-meta><tp:nomenclature><label>﻿</label><tp:taxon-name>
              <object-id xmlns:xlink="http://www.w3.org/1999/xlink" content-type="arpha" xlink:type="simple">0EADD278-842A-56CE-8357-56F979292AAE</object-id>
              <tp:taxon-name-part taxon-name-part-type="genus" reg="Plectranthias">Plectranthias</tp:taxon-name-part>
              <tp:taxon-name-part taxon-name-part-type="species" reg="raki">raki</tp:taxon-name-part>
              <object-id xmlns:xlink="http://www.w3.org/1999/xlink" content-type="zoobank" xlink:type="simple">https://zoobank.org/9B0CEAD6-829B-4BE7-B82C-2AB8E3EBDE77</object-id>
            </tp:taxon-name><tp:taxon-status xmlns:xlink="http://www.w3.org/1999/xlink" xlink:type="simple">sp. nov.</tp:taxon-status><xref ref-type="fig" rid="F1">Figs 1</xref><xref ref-type="fig" rid="F2">, 2</xref><xref ref-type="table" rid="T1">, Table 1 Dhivehi common name: Raki bureki English common name: Maldivian Perchlet</xref></tp:nomenclature><tp:treatment-sec sec-type="type locality" id="SECID0EGQAE"><title>Type locality.</title><p>Maldives.</p></tp:treatment-sec><tp:treatment-sec sec-type="material" id="SECID0ELQAE"><title>Material examined.</title><p><bold><italic>Holotype</italic>.</bold> • <named-content xmlns:xlink="http://www.w3.org/1999/xlink" content-type="dwc:institutional_code" xlink:title="California Academy of Sciences ichthyological collection" xlink:href="http://grbio.org/institution/california-academy-sciences" xlink:type="simple">CAS</named-content>-ICH 248439 (Field number LAR2951) 66.2 mm <abbrev xmlns:xlink="http://www.w3.org/1999/xlink" xlink:title="standard length" id="ABBRID0E1QAE" xlink:type="simple">SL</abbrev>, GenBank <ext-link xmlns:xlink="http://www.w3.org/1999/xlink" xlink:href="PQ416576" ext-link-type="gen" xlink:type="simple">PQ416576</ext-link>. Location: Kuramathi Outer Reef, Rasdhoo Atoll, Maldives <named-content xmlns:xlink="http://www.w3.org/1999/xlink" content-type="dwc:verbatimCoordinates" xlink:type="simple"><named-content content-type="geo-json" specific-use="{&#34;type&#34;:&#34;Point&#34;,&#34;coordinates&#34;:[72.983333,4.256111]}" id="NCID0EGRAE" xlink:type="simple">4°15'22"N, 72°59'00"E</named-content></named-content>, depth of collection 118 m, collected with hand nets by B Shepherd, HT Pinheiro, MV Bell, and LA Rocha, 9 December 2022. <bold><italic>Paratype</italic>.</bold> • <named-content xmlns:xlink="http://www.w3.org/1999/xlink" content-type="dwc:institutional_code" xlink:title="Natural History Museum of Los Angeles County" xlink:href="http://grbio.org/institution/natural-history-museum-los-angeles-county" xlink:type="simple">LACM</named-content> 61827 (Field number LAR2952) 70.4 mm <abbrev xmlns:xlink="http://www.w3.org/1999/xlink" xlink:title="standard length" id="ABBRID0ETRAE" xlink:type="simple">SL</abbrev>, GenBank <ext-link xmlns:xlink="http://www.w3.org/1999/xlink" xlink:href="PQ416577" ext-link-type="gen" xlink:type="simple">PQ416577</ext-link>. Same collection data as holotype.</p></tp:treatment-sec><tp:treatment-sec sec-type="diagnosis" id="SECID0E3RAE"><title>Diagnosis.</title><p><italic><tp:taxon-name><tp:taxon-name-part taxon-name-part-type="genus" reg="Plectranthias">Plectranthias</tp:taxon-name-part><tp:taxon-name-part taxon-name-part-type="species" reg="raki">raki</tp:taxon-name-part></tp:taxon-name></italic> sp. nov. is unique in both morphology and coloration. The following combination of characters distinguishes it from all known congeners: dorsal fin X, 15; anal-fin rays III, 7; pectoral-fin rays 13 | 13 (13 | 12), all unbranched; principal caudal-fin rays 9 + 8; lateral line complete with 30–32 tubed scales; 3 supraneural bones, predorsal formula 0/0 + 0/2/1 + 1/1/1/; gill rakers 5 + 12; circumpeduncular scales 11–12; oblique rows of scales on cheek 8 (7); longest dorsal spine the 4<sup>th</sup> or 5<sup>th</sup>; no fleshy tips on the dorsal-fin spines; no antrorse serrations on preopercle. Live coloration consisting of a series of irregularly shaped patches of red-orange along dorsal two-thirds of body; patches divided into two indistinct rows by the lateral line; patches red-orange dorsally and posteriorly, becoming more yellow-orange anteriorly and ventrally, golden yellow on opercle and maxilla; anal fin pointed, mostly white proximally, yellow distally, with two yellow spots approximately one-third orbit diameter at base of third spine and fifth and sixth soft rays; two irregularly shaped yellow-orange spots, approximately one-third orbit diameter, located on either side of centermost caudal-fin rays; small orange spot, approximately one-half orbit diameter, at base of pelvic fin.</p></tp:treatment-sec><tp:treatment-sec sec-type="description" id="SECID0ERSAE"><title>Description.</title><p>Dorsal rays X, 15, all segmented rays branched; anal rays III, 7, all segmented rays branched; pectoral-fin rays 13 | 13 (13 | 12), all unbranched; pectoral fin moderately long, longest ray reaching to vertical above midpoint of anal fin; pelvic-fin I, 5; upper procurrent caudal-fin rays 6; lower procurrent caudal-fin rays 4; principal caudal-fin rays 9 + 8; branched caudal-fin rays 9 + 7 (8 + ?); lateral line complete with 32 (30) tubed scales on the left side; scales above lateral line to origin of dorsal fin 3; scales above lateral line to base of middle dorsal spine 2; scales below lateral line to origin of anal fin 10; oblique rows of scales on cheek 8 (7); circumpeduncular scales 11 (12); gill rakers 5 + 12, the upper 4 and lower 3 rudiments; pseudobranchial filaments 18 (15); branchiostegal rays 7. Vertebrae 10 + 16; supraneural (predorsal) bones 3; predorsal formula 0/0 + 0/2/1 + 1/1/1/; dorsal pterygiophores in interneural spaces 9–13 1/1/1+1/1+1/1; no trisegmental pterygiophores associated with dorsal fin; terminal dorsal pterygiophore in interneural space 18; no trisegmental pterygiophores associated with anal fin; terminal anal pterygiophore in interhaemal space 5; ribs present on vertebrae 3 through 10; epineurals present on vertebrae 1 through 12 (possibly 13); parhypural and hypurals autogenous; well-developed hypurapophysis on parhypural; epurals 3; single uroneural (posterior uroneural absent); ventral tip of cleithrum with well-developed posteroventral process; proximal tip of first anal-fin pterygiophore near distal tips of parapophyses on vertebra 10.</p><p>Body moderately deep, the depth 2.7 in <abbrev xmlns:xlink="http://www.w3.org/1999/xlink" xlink:title="standard length" id="ABBRID0EYSAE" xlink:type="simple">SL</abbrev>, and compressed, the width 2.2 in depth; head fairly short, 2.2 (2.1) in <abbrev xmlns:xlink="http://www.w3.org/1999/xlink" xlink:title="standard length" id="ABBRID0E3SAE" xlink:type="simple">SL</abbrev>; dorsal fin originates at a vertical line just above the third lateral line scale; dorsal fin continuous and notched between the spinous and soft portions to about half of the length of the first soft ray; dorsal-fin spines without fleshy tabs on the tips; dorsal-fin base length 3.2 (2.1) in <abbrev xmlns:xlink="http://www.w3.org/1999/xlink" xlink:title="standard length" id="ABBRID0EATAE" xlink:type="simple">SL</abbrev>; the fourth and fifth dorsal spines the longest and the same length in the holotype (the fourth the longest on the paratype); third dorsal-fin soft ray the longest, with extended filament; anal-fin base length 6.0 (5.7) in <abbrev xmlns:xlink="http://www.w3.org/1999/xlink" xlink:title="standard length" id="ABBRID0EETAE" xlink:type="simple">SL</abbrev>; second anal-fin spine the longest; anal fin pointed with the third segmented ray the longest; pectoral fin moderately long and pointed, 2.9 (2.7) in <abbrev xmlns:xlink="http://www.w3.org/1999/xlink" xlink:title="standard length" id="ABBRID0EITAE" xlink:type="simple">SL</abbrev>; pelvic fin relatively short, 4.0 (4.2) in <abbrev xmlns:xlink="http://www.w3.org/1999/xlink" xlink:title="standard length" id="ABBRID0EMTAE" xlink:type="simple">SL</abbrev>, and not reaching anus; caudal fin slightly emarginate, with several filaments on elongated ray branches (caudal fin in paratype damaged); caudal peduncle length 3.9 (5.1) in HL; caudal peduncle depth 3.7 (4.2) in HL.</p><p>Morphometric values are summarized in Table <xref ref-type="table" rid="T1">1</xref>.</p><p>Head of moderate size, 2.2 (2.1) in <abbrev xmlns:xlink="http://www.w3.org/1999/xlink" xlink:title="standard length" id="ABBRID0EYTAE" xlink:type="simple">SL</abbrev>; snout pointed, 3.4 (3.9) in HL; mouth relatively large, terminal and oblique, the posterior margin of maxilla reaching to vertical line almost directly beneath the center of pupil; upper jaw length 2.3 (2.5) in HL; maxilla expanded posteriorly; upper jaw with one large canine on each corner; 5 irregular rows of villiform teeth, largest in back, the teeth on the last row as big as the front canines; lower jaw with one small canine on either side of symphysis and 4–5 irregular rows of villiform teeth, the largest in the back; a pair of enlarged canines on each side of the dentary; teeth on the last row as big as the canines; palatine with 4 rows of small villiform teeth; vomer with 5 rows of villiform teeth.</p><p>Opercle with 3 spines, the middle one the largest, sharp and pointed, and terminating most posteriorly, the upper one obscured by scales; posterior margin of preopercle with 26 serrae; ventral margin of preopercle smooth and without conspicuous antrorse or retrorse spines; posterior margins of interopercle and subopercle smooth, obscured by scales; posttemporal with 3 small serrations; lower margin of infraorbital 1 smooth; anterior nostril located close to the anterior margin of orbit, with a small flap; posterior nostril located adjacent to anterior border of orbit, without flap.</p><p>Scales ctenoid with peripheral cteni; lateral line broadly arched over pectoral fin, following body contour beneath dorsal fin to caudal-fin base; scales between eyes; no scales on maxilla, chin, mandible, lower part of snout, or branchiostegal rays; scales on head starting above the center of the eyes; triangular shaped patch of 6 rows of scales on pectoral fin, extending approximately ¼–⅓ length of fin, extending furthest on 7<sup>th</sup> and 8<sup>th</sup> rays; scales on basal fourth of caudal fin; anal fin with one row of scales along anterior half of base; all other fins without scales.</p><p><bold><italic>Coloration when fresh</italic></bold>: (Figs <xref ref-type="fig" rid="F1">1A, C</xref>, <xref ref-type="fig" rid="F2">2</xref>) Body pinkish-white with a series of irregularly shaped patches of red-orange along dorsal two-thirds of body; patches red-orange dorsally and posteriorly, becoming more yellow-orange anteriorly and ventrally; patches are golden yellow on opercle, especially on maxilla; one indistinct yellow stripe crossing opercle diagonally from bottom edge of eye; indistinct orange-red stripe extending from anterior margin of eye to upper lip; orbit white with indistinct yellow stripe through pupil, a continuation of the red-orange stripe originating at the snout tip; sharp break in orange-colored body-patches along lateral line, forming two distinct rows; this is especially pronounced in living specimens; patches above lateral line smaller and associated with pairs or trios of dorsal-fin spines and rays, creating an alternating pattern of five orange spots interspersed with white areas along the base of dorsal fin; patches below the lateral line are larger and more irregular in shape and distribution anteriorly, more rectangular and uniform on posterior half of body; throat and belly white; dorsal fin white at base; interspinous membranes of dorsal fin mostly yellow, white proximally, hyaline distally; membranes of soft dorsal mostly white with yellow stripe roughly midway from body and following contour of body; dorsal spines yellow, rays with yellow tips; anal fin mostly white proximally, yellow distally, with two yellow spots approximately one-third orbit diameter at base of third spine and fifth and sixth soft rays; anal-fin spines white; pelvic fins white proximally, hyaline distally, with yellow-orange spot at base of spine; pectoral fin white to hyaline, with orange spot, approximately one-half diameter of orbit, at fin base; caudal fin white at origin, becoming pale yellow distally, with two irregularly shaped yellow-orange spots, approximately one-third orbit diameter, located on either side of centermost fin rays; additional, smaller spots of similar coloration distally; tips of caudal-fin rays yellow; proximal half of dorsalmost and ventralmost caudal-fin rays yellow-orange.</p><fig id="F1" position="float" orientation="portrait"><object-id xmlns:xlink="http://www.w3.org/1999/xlink" content-type="doi" xlink:type="simple">10.3897/zookeys.1223.135292.figure1</object-id><object-id xmlns:xlink="http://www.w3.org/1999/xlink" content-type="arpha" xlink:type="simple">CCD122FA-DFC6-556A-846F-177A69EB5476</object-id><label>Figure 1.</label><caption><p>Holotype (left) and paratype (right) of <italic><tp:taxon-name><tp:taxon-name-part taxon-name-part-type="genus" reg="Plectranthias">Plectranthias</tp:taxon-name-part><tp:taxon-name-part taxon-name-part-type="species" reg="raki">raki</tp:taxon-name-part></tp:taxon-name></italic> sp. nov. Holotype <named-content xmlns:xlink="http://www.w3.org/1999/xlink" content-type="dwc:institutional_code" xlink:title="California Academy of Sciences ichthyological collection" xlink:href="http://grbio.org/institution/california-academy-sciences" xlink:type="simple">CAS</named-content>-ICH 248439 66.2 mm <abbrev xmlns:xlink="http://www.w3.org/1999/xlink" xlink:title="standard length" id="ABBRID0EJVAE" xlink:type="simple">SL</abbrev>, shortly after collection (<bold>A</bold>), preserved specimen (<bold>B</bold>) and x-radiograph (<bold>C</bold>). Paratype <named-content xmlns:xlink="http://www.w3.org/1999/xlink" content-type="dwc:institutional_code" xlink:title="Natural History Museum of Los Angeles County" xlink:href="http://grbio.org/institution/natural-history-museum-los-angeles-county" xlink:type="simple">LACM</named-content> 61827, 70.4 mm <abbrev xmlns:xlink="http://www.w3.org/1999/xlink" xlink:title="standard length" id="ABBRID0EXVAE" xlink:type="simple">SL</abbrev>, shortly after collection (<bold>D</bold>), preserved specimen (<bold>E</bold>) and x-radiograph (<bold>F</bold>). Photos: <bold>A, D</bold> by Luiz Rocha. <bold>B, C, E, F</bold> by Jon Fong.</p></caption><graphic xmlns:xlink="http://www.w3.org/1999/xlink" xlink:href="zookeys-1223-333_article-135292__-g001.jpg" position="float" orientation="portrait" xlink:type="simple" id="oo_1221256.jpg"><uri content-type="original_file" xlink:type="simple">https://binary.pensoft.net/fig/1221256</uri></graphic></fig><fig id="F2" position="float" orientation="portrait"><object-id xmlns:xlink="http://www.w3.org/1999/xlink" content-type="doi" xlink:type="simple">10.3897/zookeys.1223.135292.figure2</object-id><object-id xmlns:xlink="http://www.w3.org/1999/xlink" content-type="arpha" xlink:type="simple">A180073C-14D6-5A46-8BE3-821D3636EB77</object-id><label>Figure 2.</label><caption><p>Living specimen (not retained) of <italic><tp:taxon-name><tp:taxon-name-part taxon-name-part-type="genus" reg="Plectranthias">Plectranthias</tp:taxon-name-part><tp:taxon-name-part taxon-name-part-type="species" reg="raki">raki</tp:taxon-name-part></tp:taxon-name></italic> sp. nov. photographed at 110 m depth at Dhaalu Atoll, Maldives. Photo by Luiz Rocha.</p></caption><graphic xmlns:xlink="http://www.w3.org/1999/xlink" xlink:href="zookeys-1223-333_article-135292__-g002.jpg" position="float" orientation="portrait" xlink:type="simple" id="oo_1221257.jpg"><uri content-type="original_file" xlink:type="simple">https://binary.pensoft.net/fig/1221257</uri></graphic></fig><p><bold><italic>Color in alcohol</italic></bold>: Uniform pale golden-brown with no distinct markings. Scattered melanophores on the nape and along base of dorsal fin (denser on the nape).</p></tp:treatment-sec><tp:treatment-sec sec-type="etymology" id="SECID0EJXAE"><title>Etymology.</title><p>The species name, <tp:taxon-name><tp:taxon-name-part taxon-name-part-type="genus" reg="Plectranthias"/><tp:taxon-name-part taxon-name-part-type="species" reg="raki">raki</tp:taxon-name-part></tp:taxon-name>, means “feeling shy to confront people” in the Dhivehi language. This was chosen because <italic><tp:taxon-name><tp:taxon-name-part taxon-name-part-type="genus" reg="Plectranthias">Plectranthias</tp:taxon-name-part></tp:taxon-name></italic> are shy by nature and typically hide from us when we are conducting surveys. To be treated as a noun in apposition.</p></tp:treatment-sec><tp:treatment-sec sec-type="distribution" id="SECID0E6XAE"><title>Distribution and habitat.</title><p><italic><tp:taxon-name><tp:taxon-name-part taxon-name-part-type="genus" reg="Plectranthias">Plectranthias</tp:taxon-name-part><tp:taxon-name-part taxon-name-part-type="species" reg="raki">raki</tp:taxon-name-part></tp:taxon-name></italic> sp. nov. is known only from the Maldives, where it is likely widespread. It was seen inhabiting small holes of reef walls at several locations between Rasdhoo (<named-content xmlns:xlink="http://www.w3.org/1999/xlink" content-type="dwc:verbatimCoordinates" xlink:type="simple"><named-content content-type="geo-json" specific-use="{&#34;type&#34;:&#34;Point&#34;,&#34;coordinates&#34;:[72.950000,4.250000]}" id="NCID0ETYAE" xlink:type="simple">4°15'N, 72°57'E</named-content></named-content>) and Dhaalu atolls (<named-content xmlns:xlink="http://www.w3.org/1999/xlink" content-type="dwc:verbatimCoordinates" xlink:type="simple"><named-content content-type="geo-json" specific-use="{&#34;type&#34;:&#34;Point&#34;,&#34;coordinates&#34;:[72.850000,2.683333]}" id="NCID0E2YAE" xlink:type="simple">2°41'N, 72°51'E</named-content></named-content>) at approximately 100 to 125 m depth.</p></tp:treatment-sec><tp:treatment-sec><!--Section generated to contain objects referenced in tp:taxon-treatment.--><table-wrap id="T1" position="float" orientation="portrait"><label>Table 1.</label><caption><p>Morphometric data for <italic><tp:taxon-name><tp:taxon-name-part taxon-name-part-type="genus" reg="Plectranthias">Plectranthias</tp:taxon-name-part><tp:taxon-name-part taxon-name-part-type="species" reg="raki">raki</tp:taxon-name-part></tp:taxon-name></italic> sp. nov., expressed as a percentage of standard length.</p></caption><table id="TID0E3RAG" rules="all"><tbody><tr><th rowspan="3" colspan="1"/><th rowspan="1" colspan="2"><italic><tp:taxon-name><tp:taxon-name-part taxon-name-part-type="genus" reg="Plectranthias">Plectranthias</tp:taxon-name-part><tp:taxon-name-part taxon-name-part-type="species" reg="raki">raki</tp:taxon-name-part></tp:taxon-name></italic> sp. nov.</th></tr><tr><th rowspan="1" colspan="1">HOLOTYPE</th><th rowspan="1" colspan="1">PARATYPE</th></tr><tr><th rowspan="1" colspan="1"><named-content xmlns:xlink="http://www.w3.org/1999/xlink" content-type="dwc:institutional_code" xlink:title="California Academy of Sciences ichthyological collection" xlink:href="http://grbio.org/institution/california-academy-sciences" xlink:type="simple">CAS</named-content>-ICH 248439</th><th rowspan="1" colspan="1"><named-content xmlns:xlink="http://www.w3.org/1999/xlink" content-type="dwc:institutional_code" xlink:title="Natural History Museum of Los Angeles County" xlink:href="http://grbio.org/institution/natural-history-museum-los-angeles-county" xlink:type="simple">LACM</named-content> 61827</th></tr><tr><td rowspan="1" colspan="1">Standard length (mm)</td><td rowspan="1" colspan="1">66.15</td><td rowspan="1" colspan="1">70.41</td></tr><tr><td rowspan="1" colspan="1">Head length</td><td rowspan="1" colspan="1">44.9</td><td rowspan="1" colspan="1">47.7</td></tr><tr><td rowspan="1" colspan="1">Greatest body depth</td><td rowspan="1" colspan="1">37.4</td><td rowspan="1" colspan="1">36.9</td></tr><tr><td rowspan="1" colspan="1">Body width</td><td rowspan="1" colspan="1">17.1</td><td rowspan="1" colspan="1">16.7</td></tr><tr><td rowspan="1" colspan="1">Snout length</td><td rowspan="1" colspan="1">13.1</td><td rowspan="1" colspan="1">12.3</td></tr><tr><td rowspan="1" colspan="1">Postorbital of head</td><td rowspan="1" colspan="1">25.0</td><td rowspan="1" colspan="1">24.6</td></tr><tr><td rowspan="1" colspan="1">Bony interorbital width</td><td rowspan="1" colspan="1">6.6</td><td rowspan="1" colspan="1">6.2</td></tr><tr><td rowspan="1" colspan="1">Orbit diameter</td><td rowspan="1" colspan="1">9.8</td><td rowspan="1" colspan="1">10.0</td></tr><tr><td rowspan="1" colspan="1">Upper jaw length</td><td rowspan="1" colspan="1">20.0</td><td rowspan="1" colspan="1">19.0</td></tr><tr><td rowspan="1" colspan="1">Maxilla width</td><td rowspan="1" colspan="1">7.5</td><td rowspan="1" colspan="1">6.2</td></tr><tr><td rowspan="1" colspan="1">Caudal peduncle length</td><td rowspan="1" colspan="1">11.7</td><td rowspan="1" colspan="1">9.3</td></tr><tr><td rowspan="1" colspan="1">Caudal peduncle depth</td><td rowspan="1" colspan="1">12.2</td><td rowspan="1" colspan="1">11.5</td></tr><tr><td rowspan="1" colspan="1">Predorsal length</td><td rowspan="1" colspan="1">40.3</td><td rowspan="1" colspan="1">38.9</td></tr><tr><td rowspan="1" colspan="1">Preanal length</td><td rowspan="1" colspan="1">72.9</td><td rowspan="1" colspan="1">74.8</td></tr><tr><td rowspan="1" colspan="1">Prepelvic length</td><td rowspan="1" colspan="1">37.5</td><td rowspan="1" colspan="1">39.5</td></tr><tr><td rowspan="1" colspan="1">Dorsal fin base length</td><td rowspan="1" colspan="1">31.0</td><td rowspan="1" colspan="1">47.6</td></tr><tr><td rowspan="1" colspan="1">First dorsal spine</td><td rowspan="1" colspan="1">5.8</td><td rowspan="1" colspan="1">6.3</td></tr><tr><td rowspan="1" colspan="1">Longest dorsal spine (number)</td><td rowspan="1" colspan="1">16.8 (4<sup>th</sup> and 5<sup>th</sup>)</td><td rowspan="1" colspan="1">18.2 (4<sup>th</sup>)</td></tr><tr><td rowspan="1" colspan="1">First segmented dorsal ray</td><td rowspan="1" colspan="1">14.7</td><td rowspan="1" colspan="1">damaged</td></tr><tr><td rowspan="1" colspan="1">Longest segmented dorsal ray- without filament (number)</td><td rowspan="1" colspan="1">19.0 (3<sup>rd</sup>)</td><td rowspan="1" colspan="1">20.6 (3<sup>rd</sup>)</td></tr><tr><td rowspan="1" colspan="1">Anal fin base length</td><td rowspan="1" colspan="1">16.8</td><td rowspan="1" colspan="1">17.6</td></tr><tr><td rowspan="1" colspan="1">First anal spine</td><td rowspan="1" colspan="1">8.8</td><td rowspan="1" colspan="1">8.6</td></tr><tr><td rowspan="1" colspan="1">Second anal spine</td><td rowspan="1" colspan="1">19.0</td><td rowspan="1" colspan="1">17.4</td></tr><tr><td rowspan="1" colspan="1">Third anal spine</td><td rowspan="1" colspan="1">15.2</td><td rowspan="1" colspan="1">12.8</td></tr><tr><td rowspan="1" colspan="1">First segmented anal ray</td><td rowspan="1" colspan="1">19.2</td><td rowspan="1" colspan="1">18.8</td></tr><tr><td rowspan="1" colspan="1">Longest anal spine (number)</td><td rowspan="1" colspan="1">11.5 (2<sup>nd</sup>)</td><td rowspan="1" colspan="1">10.8 (2<sup>nd</sup>)</td></tr><tr><td rowspan="1" colspan="1">Longest segmented anal ray (number)</td><td rowspan="1" colspan="1">10.5 (3<sup>rd</sup>)</td><td rowspan="1" colspan="1">9.9 (3<sup>rd</sup>)</td></tr><tr><td rowspan="1" colspan="1">Caudal fin length</td><td rowspan="1" colspan="1">27.0</td><td rowspan="1" colspan="1">24.2 (damaged)</td></tr><tr><td rowspan="1" colspan="1">Pectoral fin length</td><td rowspan="1" colspan="1">34.8</td><td rowspan="1" colspan="1">37.5</td></tr><tr><td rowspan="1" colspan="1">Pelvic spine length</td><td rowspan="1" colspan="1">15.8</td><td rowspan="1" colspan="1">15.3</td></tr><tr><td rowspan="1" colspan="1">Pelvic fin length</td><td rowspan="1" colspan="1">24.8</td><td rowspan="1" colspan="1">24.1</td></tr></tbody></table></table-wrap></tp:treatment-sec></tp:taxon-treatment>
